# Supplementary material for: Single-cell BCR and transcriptome analysis after influenza infection reveals spatiotemporal dynamics of antigen-specific B cells
Source: Cell Rep. Author manuscript; Available in PMC 2022 Jun 30. (PMC7612943; doi:10.1016/j.celrep.2021.109286)
Supplement: Supplemental Information [file EMS146188-supplement-Supplemental_Information.zip]

Archive with 2 entries (2 files):
- 1-s2.0-S2211124721006574-mmc1.pdf
- 1-s2.0-S2211124721006574-mmc2.pdf
